# Supplementary material for: Integrating metabolomics and microbiome analysis to unravel the plum blossom signature of premium Jiuqu Hongmei tea
Source: Food Chem X. 2026 Jun 8;37:104072. doi: 10.1016/j.fochx.2026.104072 (PMC13276576; doi:10.1016/j.fochx.2026.104072)
Supplement: Supplementary file 2 — Supplementary material 2 [file mmc2.xlsx]

## Sheet: Table S1
Table S1. Content of VOCs in JQHM black tea
Types of VOCs	Peak	RT	CAS Number	Identification methods	Content (μg/kg)
Aldehydes	Pentanal	4.16	110-62-3	MS, RI	37.53±2.86	35.61±5.09	105.39±23.52	221.62±15.24
	Pentadecanal-	30.254	2765-11-9	MS, RI	0.79±0.28	0.74±0.32	1.54±0.21	1.56±0.15
	Octanal	12.849	124-13-0	MS, RI	9.11±0.84	7.33±1.35	7.74±0.55	19.49±0.61
	Nonanal	15.789	124-19-6	MS, RI	22.06±5.64	19.61±6.68	31.82±10.42	74.77±7.79
	Methacrolein	2.679	78-85-3	MS, RI	0.25±0.22	0.22±0.2	0.58±0.13	0.96±0.17
	5-Ethylcyclopent-1-enecarboxaldehyde	16.249	36431-60-4	MS, RI	3.76±0.57	3.1±0.21	6.42±0.18	18.26±1.21
	4-Heptenal, (Z)-	11.432	​6728-31-0	MS, RI	2.86±0.37	2.59±0.26	4.62±0.22	9.64±1.17
	2-Pentenal, 2-methyl-	8.883	623-36-9	MS, RI	4.86±0.45	4.21±0.19	23.94±1.15	30.76±2.04
	2-Pentenal, (E)-	8.009	1576-87-0	MS, RI	9.15±1.31	7.58±0.79	23.57±4.57	62.07±6.99
	2-Octenal, (E)-	16.673	2548-87-0	MS, RI	1.41±0.12	1.06±0.06	0±0	2.09±1.82
	2-Hexenal, (E)-	10.671	6728-26-3	MS, RI	103.8±14.9	86.36±9.03	54.65±4.49	117.85±6.34
	2-Heptenal, (Z)-	13.753	57266-86-1	MS, RI	1.29±0.21	1.12±0.21	1.56±0.13	4.57±0.24
	2-Butenal, 2-methyl-	6.969	497-03-0	MS, RI	18.86±0.31	17.88±1.98	24.84±1.58	28.29±0.92
	2,6-Octadienal, 3,7-dimethyl-, (E)-	23.985	141-27-5	MS, RI	18.17±1.17	15.23±2.74	11.64±2.39	15.66±0.44
	2,4-Decadienal, (E,E)-	25.688	25152-84-5	MS, RI	0±0	0±0	1.93±0.3	4.17±0.29
	Hexanal	6.735	66-25-1	MS, RI	143.15±13.72	119.22±4.85	400.41±46.21	930.24±60.04
	Heptanal	9.772	111-71-7	MS, RI	26.96±2.7	23.47±3.08	64.42±4.59	100.36±6.58
	Furfural	17.441	98-01-1	MS, RI	148.51±17.35	134.72±13.89	49.64±6.25	113.78±3.35
	Butanal, 3-methyl-	3.114	590-86-3	MS, RI	172.68±13.93	144.92±21.02	118.69±29.09	208.58±3.51
	Butanal, 2-methyl-	3.057	96-17-3	MS, RI	286.39±30.79	229.73±34.86	125.87±31.54	230.87±7.97
	Butanal, 2-ethyl-3-methyl-	6.292	77790-58-0	MS, RI	2.35±0.28	1.8±0.26	2.25±0.69	3.41±0.28
	Butanal	2.64	123-72-8	MS, RI	1.86±0.16	1.56±0.25	4.09±1.15	8.75±0.87
	Benzeneacetaldehyde	21.774	122-78-1	MS, RI	57.18±4.42	50.23±10.14	22.14±13.55	78.48±1.36
	Benzaldehyde, 3-ethyl-	23.34	3420-99-5	MS, RI	0.63±0.04	0.55±0.04	0.34±0.05	0.74±0.06
	Benzaldehyde, 2,5-dimethyl-	23.816	5779-94-2	MS, RI	6.81±0.3	5.94±0.69	2.42±0.45	6.34±0.18
	Benzaldehyde	18.918	100-52-7	MS, RI	464.4±18.45	388.61±61.47	191.06±24.91	322.42±1.07
	5-Hydroxymethylfurfural	38.365	67-47-0	MS, RI	1.49±0.51	1.3±0.47	0±0	0.59±0.08
	2,6-Nonadienal, (E,Z)-	20.605	557-48-2	MS, RI	6.25±0.59	5.44±0.71	4.26±0.91	8.31±0.44
	2,4-Heptadienal, (E,E)-	18.274	4313-03-5	MS, RI	0.07±0.01	0.06±0.01	0.09±0.01	0.31±0.03
Ketones	Maltol	29.149	118-71-8	MS, RI	0±0	0±0	1.55±2.68	5.48±4.75
	Furaneol	30.217	3658-77-3	MS, RI	4.33±1.31	3.8±1.22	1.88±1.75	4.23±0.62
	Ethanone, 1-(2-furanyl)-	18.505	1192-62-7	MS, RI	82.22±8.05	71.9±8.72	11.73±1.64	22.41±0.44
	Ethanone, 1-(1H-pyrrol-2-yl)-	28.926	1072-83-9	MS, RI	159.03±3.78	138.84±3.95	16.7±2.26	27.99±2.28
	Cyclohexanone, 2,2,6-trimethyl-	13.511	2408-37-9	MS, RI	65.82±2.77	55.23±10.23	31.06±1.35	40.88±2.98
	Acetoin	12.57	513-86-0	MS, RI	14.69±0.95	13.36±1.14	9.18±0.48	13.4±0.25
	6-Methyl-3,5-heptadiene-2-one	20.742	1604-28-0	MS, RI	15.88±0.44	14.43±0.81	6.45±1.08	12.39±0.81
	5-Hepten-2-one, 6-methyl-	14.212	110-93-0	MS, RI	63.78±3.17	55.65±1.41	38.58±2.16	64.88±7.2
	5-Hepten-2-ol, 6-methyl-	17.744	1569-60-4	MS, RI	7.82±0.64	6.51±0.75	2.68±0.12	5.85±0.02
	4H-Pyran-4-one, 2,3-dihydro-3,5-dihydroxy-6-methyl-	34.473	28564-83-2	MS, RI	14.94±3.35	12.56±3.41	4.51±0.69	17.09±3.93
	3-Penten-2-one, (E)-	7.938	3105-33-1	MS, RI	9.72±2.42	8.59±2.91	15.33±1.73	28.85±0.64
	3-Octen-2-one	16.106	1669-44-9	MS, RI	10.79±1.64	10.26±2.11	19.65±2.54	41.75±0.54
	3-Hexen-2-one	8.137	2497-21-4	MS, RI	12.3±0.35	10.26±1.27	11.14±1.06	11.18±1.28
	3-Buten-2-one, 4-(2,6,6-trimethyl-1-cyclohexen-1-yl)-	28.392	35087-49-1	MS, RI	51.07±1.34	46.5±4.49	26.63±4.02	61.56±1.91
	3-Buten-2-one, 4-(2,2,6-trimethyl-7-oxabicyclo[4.1.0]hept-1-yl)-	29.424	3980-33-8	MS, RI	30.79±1.52	25.66±2.85	20.43±2.57	46.52±1.61
	3,5-Octadien-2-one, (E,E)-	18.98	30086-02-3	MS, RI	65.04±5.14	61.3±1.5	102.52±13.63	219.97±9.07
	2-Heptanone	9.697	110-43-0	MS, RI	70.41±3.58	58.82±8.32	92.72±6.84	123.44±8.06
	2-Cyclopenten-1-one, 3-methyl-2-(2-pentenyl)-, (Z)-	28.454	54857-22-2	MS, RI	1.27±0.12	1.11±0.07	1.9±0.43	1.73±0.17
	2-Butanone	2.893	78-93-3	MS, RI	18.21±0.47	15.85±1.37	21.94±4.8	19.79±0.72
	2,5-Pyrrolidinedione, 1-ethyl-	27.085	2372-96-5	MS, RI	206.04±10.6	179.75±4.64	26.85±3.61	30.41±1.15
	2,3-Butanedione	3.295	431-03-8	MS, RI	0.11±0.18	0.11±0.18	0.19±0.18	0.41±0.03
	2(3H)-Furanone, 5-butyldihydro-	27.807	104-50-7	MS, RI	3.38±2.93	2.93±2.53	1.64±1.43	1.62±2.81
	1-Penten-3-one	5.08	1629-58-9	MS, RI	12.31±1.43	9.86±1.47	31.78±5.13	51.04±4.32
	(E)-4-Oxohex-2-enal	24.397	2492-43-5	MS, RI	37.72±1.63	32.94±4.47	24.75±1.56	42.3±2.93
Alcohols	Phytol	40.455	150-86-7	MS, RI	2.06±0.46	1.82±0.56	1.39±0.35	1.8±0.78
	Linalool	19.862	78-70-6	MS, RI	465.6±37.89	439.89±39.35	278.62±15.47	366.6±7.58
	Geraniol	26.624	106-24-1	MS, RI	729.07±37.28	736.17±31.04	597.36±82.55	574.35±19.12
	Ethanol	3.418	64-17-5	MS, RI	112.61±3.83	106.45±6.89	107.49±24.31	162.2±16.81
	6-Octen-1-ol, 7-methyl-3-methylene-	25.287	13066-51-8	MS, RI	6.92±0.46	6.02±0.68	3.18±0.39	5.37±0.12
	3-Hexen-1-ol, (E)-	15.602	928-97-2	MS, RI	388.36±33.72	380.86±20.74	181.66±6.15	347.43±24.93
	3,7-Octadiene-2,6-diol, 2,6-dimethyl-	28.616	51276-34-7	MS, RI	23.56±1.76	23.11±0.99	11.83±1.21	37.55±5.29
	2-Penten-1-ol, (Z)-	13.835	​1576-95-0	MS, RI	128.33±7.09	111.96±3.53	165.33±7.58	261.82±21.56
	2-Hexen-1-ol, (E)-	16.198	928-95-0	MS, RI	126.68±23.29	119.91±23.87	98.92±3.15	159.91±6.79
	2-Heptanol, 6-methyl-	15.452	4730-22-7	MS, RI	2.54±0.23	2.24±0.53	2.22±0.1	3.41±0.22
	2-Furanmethanol	22.351	98-00-0	MS, RI	39.5±1.98	31.66±3.64	30.84±2.29	19.95±1.29
	2-Cyclohexen-1-ol, 2,4,4-trimethyl-	20.032	73741-61-4	MS, RI	1.57±0.12	1.32±0.18	0.9±0.06	2.01±0.1
	2-Butanol	5.381	78-92-2	MS, RI	16.51±0.71	13.19±0.72	7.16±0.28	7.37±0.67
	2,6-Octadien-1-ol, 3,7-dimethyl-, (Z)-	25.59	106-25-2	MS, RI	32.39±2.38	29.46±4.63	10.96±1.19	13.69±0.38
	2(3H)-Furanone, 5-ethyldihydro-	23.14	695-06-7	MS, RI	66.06±4.08	57.63±2.33	25.96±1.41	46.4±1.29
	1-Penten-3-ol	9.201	616-25-1	MS, RI	227.19±2.47	206.43±26.92	365.12±47.22	575.91±60.94
	1-Pentanol	11.88	71-41-0	MS, RI	75.69±1.47	69.14±12.24	120.2±5.85	164.55±4.82
	1-Octen-3-ol	17.417	3391-86-4	MS, RI	139.11±9.68	126.23±6.98	141.8±7.57	238.79±9.28
	1-Octanol	20.106	111-87-5	MS, RI	27.15±1.37	21.71±1.71	24.39±4.95	47.05±1.83
	1-Nonanol	22.523	143-08-8	MS, RI	16.49±1.14	13.17±0.77	9.84±1.2	17.02±0.13
	1-Hexanol	14.797	111-27-3	MS, RI	171.58±12.37	149.38±16.47	75.22±4.72	89.57±3.42
	1-Butanol	8.752	71-36-3	MS, RI	4±0.08	3.65±0.39	6.54±0.48	8.47±0.31
	1,6,10-Dodecatrien-3-ol, 3,7,11-trimethyl-, (E)-	30.501	7212-44-4	MS, RI	4.82±0.08	4.22±0.62	5.15±0.91	7.63±0.19
	1,5,7-Octatrien-3-ol, 3,7-dimethyl-	21.292	60047-17-8	MS, RI	84.15±4.96	76.46±5.66	51.28±6.84	152.47±11.53
	2,7-Octadiene-1,6-diol, 2,6-dimethyl-	35.382	64142-78-5	MS, RI	2.22±0.2	1.85±0.07	0.47±0.08	1.08±0.39
Esters	trans-2-Hexenyl isovalerate	18.149	68698-59-9	MS, RI	15.49±1.39	14.05±0.82	9.66±0.64	11.72±0.6
	n-Caproic acid vinyl ester	22.298	3030-69-9	MS, RI	13.32±1.06	10.18±0.88	14.74±1.4	38.86±1.89
	Methyl salicylate	24.83	119-36-8	MS, RI	435.73±24.92	396.23±35.24	145.92±28.46	301.85±14.74
	Hexanoic acid, methyl ester	9.89	106-70-7	MS, RI	79.38±3.85	71.83±6.24	44±1.34	37.69±1.49
	Hexanoic acid, 3-hexenyl ester, (Z)-	22.401	31501-11-8	MS, RI	51.28±9.05	42.57±6.91	19.66±0.95	31.28±2.01
	Formic acid, heptyl ester	17.554	112-23-2	MS, RI	22.64±0.64	20.61±3.1	6.43±11.13	23.81±20.63
	Ethyl 2-(5-methyl-5-vinyltetrahydrofuran-2-yl)propan-2-yl carbonate	17.91	13679-86-2	MS, RI	124.23±8.66	99.1±3.74	58.4±2.53	65.59±1.45
	Acetic acid, 2-phenylethyl ester	25.785	103-45-7	MS, RI	14±0.38	12.72±0.83	2.07±0.44	3.6±0.12
	4-Terpinenyl acetate	9.478	4821-04-9	MS, RI	2.33±0.16	1.86±0.13	0±0	0±0
	2,6-Octadien-1-ol, 3,7-dimethyl-, formate, (Z)-	23.444	105-85-1	MS, RI	12.15±0.64	10.16±0.86	12.01±1.67	15.09±0.29
	Butyrolactone	21.372	96-48-0	MS, RI	58.67±2.87	51.26±7.09	10.31±0.38	13.23±0.75
	4-Hexen-1-ol, acetate	13.688	72218-51-2	MS, RI	13±1.36	10.79±1.07	2.73±0.27	13.72±1.28
Terpenoids	o-Cymene	12.222	99-87-6	MS, RI	16.47±0.91	13.79±2.27	10.51±1.7	5.83±0.54
	Lilac aldehyde A	20.068	107004-17-5	MS, RI	0.67±0.08	0.63±0.03	0±0	0±0
	D-Limonene	10.082	5989-27-5	MS, RI	26.91±1.46	25.53±3.33	12.55±9.22	9.38±0.41
	á-Ocimene	11.797	13877-91-3	MS, RI	7.49±0.62	6.79±0.3	7.84±7.96	5.71±0.48
	á-Myrcene	9.17	123-35-3	MS, RI	28.12±2.91	25.73±4.79	2.44±4.22	12.95±0.75
	1-Octene, 3,7-dimethyl-	3.534	4984-01-4	MS, RI	1.43±0.25	1.3±0.24	1.41±0.25	2.97±0.31
	1-Cyclohexene-1-carboxaldehyde, 2,6,6-trimethyl-	21.408	472-66-2	MS, RI	21.73±0.96	18.97±0.59	11.93±0.97	31.92±1.17
	1,3-Cyclohexadiene-1-carboxaldehyde, 2,6,6-trimethyl-	21.968	116-26-7	MS, RI	31.05±1.96	27.1±3.72	7.01±0.63	7.43±0.13
Aromatics	trans-2-(2-Pentenyl)furan	13.216	70424-13-4	MS, RI	13.14±0.56	11.96±1.1	7.28±0.44	15.26±1.06
	Pyrazine, trimethyl-	16.061	14667-55-1	MS, RI	13.67±1.07	11.41±1.66	0±0	0±0
	Pyrazine, methyl-	12.079	109-08-0	MS, RI	112.26±9.99	89.72±8.63	18.55±1.76	23.75±1.33
	Pyrazine, 2-ethyl-6-methyl-	15.519	13925-03-6	MS, RI	10.49±1.09	9.59±1.77	1.29±0.14	2.21±0.26
	Pyrazine, 2,3-dimethyl-	14.392	5910-89-4	MS, RI	12.99±0.85	12.31±1.53	1.28±0.15	1.43±0.11
	Phenylethyl Alcohol	27.786	60-12-8	MS, RI	533.49±23.76	446.18±36.5	282±37.26	352.24±55.88
	Phenol, 4-ethyl-	10.793	123-07-9	MS, RI	0.49±0.1	0.43±0.12	0±0	0±0
	Phenol, 3-methyl-	31.105	108-39-4	MS, RI	1.55±0.09	1.36±0.2	0.48±0.1	0.99±0.04
	Phenol	29.612	108-95-2	MS, RI	7.7±0.21	5.88±0.24	6.07±1.21	11.62±0.35
	Furan, 2-pentyl-	11.198	3777-69-3	MS, RI	289.29±14.75	274±29.55	363.06±14.65	380.81±43.83
	Ethanone, 2-(formyloxy)-1-phenyl-	38.267	55153-12-3	MS, RI	0.48±0.03	0.41±0.03	0.26±0.02	0.23±0.21
	Coumarin	37.449	91-64-5	MS, RI	0.27±0.47	0.27±0.47	0.11±0.19	0.49±0.43
	Caffeine	48.493	58-08-2	MS, RI	47.56±2.99	43.13±5.35	15.17±4.91	28.23±3.72
	Benzyl alcohol	27.057	100-51-6	MS, RI	622.62±24.14	497.66±31.49	252.48±38.46	401.82±6.26
	2-n-Butyl furan	8.213	4466-24-4	MS, RI	12.19±1.16	10.27±1.91	13.6±3.18	22.71±0.98
	1H-Pyrrole-2-carboxaldehyde	29.932	1003-29-8	MS, RI	48.91±0.77	42.75±5.91	5.46±1.01	9.49±0.24
	1H-Pyrrole-2,5-dione, 3-ethyl-4-methyl-	34.526	20189-42-8	MS, RI	5.92±0.36	5.37±0.36	2.37±0.33	5.52±0.7
Acids	trans-2-Pentenoic acid	26.108	13991-37-2	MS, RI	0.37±0.02	0.35±0.03	2.54±0.23	4.83±0.37
	Propanoic acid	19.448	79-09-4	MS, RI	29.37±4.38	35.14±4.17	27.13±2.63	45.36±2.55
	Pentanoic acid, 4-methyl-	26.202	646-07-1	MS, RI	2.59±2.27	2.43±2.11	1.5±0.11	1.3±0.07
	Pentanoic acid	24.232	109-52-4	MS, RI	47.5±12.41	58.16±3.82	51.31±8.07	84.92±4.05
	Hexanoic acid	26.479	142-62-1	MS, RI	40.22±6.99	49.42±12.33	37.91±7.58	40.58±13.38
	Heptanoic acid	28.794	111-14-8	MS, RI	0±0	0±0	14.83±0.59	18.04±1.71
	Butanoic acid, 3-methyl-	22.579	503-74-2	MS, RI	39.48±0.85	51.43±12.18	44.47±3.06	60.45±9.24
	Butanoic acid, 2-methyl-	22.603	116-53-0	MS, RI	18.9±1.92	17.42±3.26	15.51±1.57	18.22±5.25
	Acetic acid	17.116	64-19-7	MS, RI	0±0	0±0	253.03±7.85	346.58±5.69
	3-Hexenoic acid, (E)-	28.85	4219-24-3	MS, RI	3.74±0.7	3.36±0.48	0±0	0±0
	2-Pentenoic acid, 4-methyl-	28.545	10321-71-8	MS, RI	1.46±0.03	1.23±0.11	0±0	0±0
Others	Furan, 2-methyl-	2.837	534-22-5	MS, RI	1.77±0.07	1.55±0.23	1.64±0.52	2.41±0.33
	Butanenitrile, 3-methyl-	7.903	625-28-5	MS, RI	0.86±0.06	0.72±0.1	0±0	0±0
	2(4H)-Benzofuranone, 5,6,7,7a-tetrahydro-4,4,7a-trimethyl-, (R)-	35.716	17092-92-1	MS, RI	33.43±1.39	27.99±2.77	21.55±3.43	39.23±3.19
